# Supplementary material for: The Bovine Seminal Plasma Protein PDC-109 Possesses Pan-Antiviral Activity
Source: Viruses. 2022 Sep 13;14(9):2031. doi: 10.3390/v14092031 (PMC9504757; doi:10.3390/v14092031)
Supplement: Supplementary file 1 [file viruses-14-02031-s001.zip]

Archive with 1 entries (1 files):
- viruses-1902510-SI.pdf
